# Supplementary material for: Checklist of bees (Hymenoptera: Apoidea) from small diversified vegetable farms in south-western Montana
Source: Biodivers Data J. 2019 Jan 28;(7):e30062. doi: 10.3897/BDJ.7.e30062 (PMC6361878; doi:10.3897/BDJ.7.e30062)
Supplement: Supplementary material 4 — Supplementary Table 4 [file bdj-07-e30062-s004.xlsx]

## Sheet: Sheet1
taxonID	kingdom	phylum	class	order	superfamily	family	genus	subgenus	specificEpithet	infraspecificEpithet	scientificNameAuthorship	establishmentMeans	organismRemarks	locationID
L2SB23G3	Animalia	Arthropoda	Insecta	Hymenoptera	Apoidea	Andrenidae	Andrena	Andrena	thaspii		Graenicher 1903			(Table 1: Sites 1-3).
V5A7VB3L	Animalia	Arthropoda	Insecta	Hymenoptera	Apoidea	Andrenidae	Andrena	Andrena	topazana		Cockerell 1906			(Table 1: Sites 1, 3).
QRJ2AB3F	Animalia	Arthropoda	Insecta	Hymenoptera	Apoidea	Andrenidae	Andrena	Callandrena	helianthi		Robertson 1891			(Table 1: Sites 1-4).
ZKN5GG9B	Animalia	Arthropoda	Insecta	Hymenoptera	Apoidea	Andrenidae	Andrena	Cnemidandrena	costillensis		Viereck & Cockerell 1914		New species record for Montana (Donovan 1977). The closest records reported in Donovan (1977) for this species are from neighboring states Idaho and Wyoming.	(Table 1: Sites 2, 3); Unpublished record on DiscoverLife (Supplementary Table 2).
DYNLPFYW	Animalia	Arthropoda	Insecta	Hymenoptera	Apoidea	Andrenidae	Andrena	Diandrena	nothocalaidis		(Cockerell 1905)			(Table 1: Sites 2, 3).
8VN7CC9U	Animalia	Arthropoda	Insecta	Hymenoptera	Apoidea	Andrenidae	Andrena	Euandrena	astragali		Viereck & Cockerell 1914			(Table 1: Sites 2-4).
UY2QDW6E	Animalia	Arthropoda	Insecta	Hymenoptera	Apoidea	Andrenidae	Andrena	Euandrena	nigrocaerulea		Cockerell 1897			(Table 1: Sites 1-4).
FR7LK85E	Animalia	Arthropoda	Insecta	Hymenoptera	Apoidea	Andrenidae	Andrena	Holandrena	cressonii	infasciata	Robertson 1891			(Table 1: Sites 1-4).
SKRWKW32	Animalia	Arthropoda	Insecta	Hymenoptera	Apoidea	Andrenidae	Andrena	Melandrena	nivalis		Smith 1853			(Table 1: Sites 2, 3).
XL53RM66	Animalia	Arthropoda	Insecta	Hymenoptera	Apoidea	Andrenidae	Andrena	Micrandrena	microchlora		Cockerell 1922			(Table 1: Sites 2, 3).
SD484F2D	Animalia	Arthropoda	Insecta	Hymenoptera	Apoidea	Andrenidae	Andrena	Plastandrena	prunorum		Cockerell 1896			(Table 1: Sites 1-4).
LYNUFVZT	Animalia	Arthropoda	Insecta	Hymenoptera	Apoidea	Andrenidae	Andrena	Scaphandrena	scurra		Viereck 1904			(Table 1: Site 1).
ETHW7YHP	Animalia	Arthropoda	Insecta	Hymenoptera	Apoidea	Andrenidae	Andrena	Simandrena	nasonii		Robertson 1895		New species record for Montana (LaBerge 1989). The closest record reported in LaBerge (1989) for this species is from neighboring state North Dakota.	(Table 1: Sites 1, 2).
9NVW9JTY	Animalia	Arthropoda	Insecta	Hymenoptera	Apoidea	Andrenidae	Andrena	Simandrena	pallidifovea		(Viereck 1904)			(Table 1: Sites 2, 3).
L24YV4HX	Animalia	Arthropoda	Insecta	Hymenoptera	Apoidea	Andrenidae	Andrena	Thysandrena	candida		Smith 1879			(Table 1: Sites 2-4).
EKCDMDZZ	Animalia	Arthropoda	Insecta	Hymenoptera	Apoidea	Andrenidae	Andrena	Thysandrena	medionitens		Cockerell 1902			(Table 1: Sites 1-4).
PCS9NFHB	Animalia	Arthropoda	Insecta	Hymenoptera	Apoidea	Andrenidae	Andrena	Thysandrena	vierecki		Cockerell 1904			(Table 1: Site 2).
3858KQ4M	Animalia	Arthropoda	Insecta	Hymenoptera	Apoidea	Andrenidae	Andrena	Trachandrena	hippotes		Robertson 1895			(Table 1: Site 2).
Y2R375W6	Animalia	Arthropoda	Insecta	Hymenoptera	Apoidea	Andrenidae	Andrena	Trachandrena	miranda		Smith 1879			(Table 1: Sites 2, 3).
UC5Q7TSK	Animalia	Arthropoda	Insecta	Hymenoptera	Apoidea	Andrenidae	Andrena	Tylandrena	aff. wilmattae		Cockerell 1906			(Table 1: Site 1).
V98HPMW7	Animalia	Arthropoda	Insecta	Hymenoptera	Apoidea	Andrenidae	Andrena		sp. F1					(Table 1: Sites 2, 3).
M8V3KFQ4	Animalia	Arthropoda	Insecta	Hymenoptera	Apoidea	Andrenidae	Andrena		sp. F2					(Table 1: Sites 2-4).
GTAD5ENU	Animalia	Arthropoda	Insecta	Hymenoptera	Apoidea	Andrenidae	Andrena		sp. F3					(Table 1: Site 3).
KP8BFS52	Animalia	Arthropoda	Insecta	Hymenoptera	Apoidea	Andrenidae	Calliopsis	Calliopsima	chlorops		Cockerell 1899		New species record for Montana (Shinn 1967). The closest records reported in Shinn (1967) for this species are from neighboring states Idaho and Wyoming.	(Table 1: Sites 1, 3).
5J9848UJ	Animalia	Arthropoda	Insecta	Hymenoptera	Apoidea	Andrenidae	Calliopsis	Calliopsima	coloradensis		Cresson 1878			(Table 1: Site 3).
UK5E5EH8	Animalia	Arthropoda	Insecta	Hymenoptera	Apoidea	Andrenidae	Calliopsis	Calliopsis	andreniformis		Smith 1853			(Table 1: Sites 2-4).
XRRYUSRQ	Animalia	Arthropoda	Insecta	Hymenoptera	Apoidea	Andrenidae	Calliopsis	Nomadopsis	personata		Cockerell 1897		New species record for Montana (Timberlake 1952, Rozen 1958). The closest records reported in Timberlake (1952) and Rozen (1958) for this species are from neighboring states Idaho and Wyoming.	(Table 1: Site 1).
6ZJELRWB	Animalia	Arthropoda	Insecta	Hymenoptera	Apoidea	Andrenidae	Panurginus		atriceps		(Cresson 1878)			(Table 1: Sites 1-4).
28UG8SPT	Animalia	Arthropoda	Insecta	Hymenoptera	Apoidea	Andrenidae	Panurginus		sp. F1					(Table 1: Sites 1-4).
DXZC8VH2	Animalia	Arthropoda	Insecta	Hymenoptera	Apoidea	Andrenidae	Perdita	Cockerellia	lingualis		Cockerell 1896		New species record for Montana (Timberlake 1960). The closest records reported in Timberlake (1960) for this species are from Colorado, Nebraska, and Utah. Mayer et al. (2000) reported this species from southeastern Washington.	(Table 1: Site 1).
LF7LGQQJ	Animalia	Arthropoda	Insecta	Hymenoptera	Apoidea	Andrenidae	Perdita	Perdita	fallax		Cockerell 1896			(Table 1: Site 3).
42DFQD5M	Animalia	Arthropoda	Insecta	Hymenoptera	Apoidea	Andrenidae	Perdita	Perdita	salicis		Cockerell 1896		New species record for Montana (Timberlake 1964). The closest record reported in Timberlake (1964) for this species is from neighboring state Idaho.	(Table 1: Sites 1, 4).
3ZJXU5N3	Animalia	Arthropoda	Insecta	Hymenoptera	Apoidea	Andrenidae	Perdita	Pygoperdita	wyomingensis	segona	Timberlake 1956			(Table 1: Sites 2, 3).
NCSQ9WJG	Animalia	Arthropoda	Insecta	Hymenoptera	Apoidea	Andrenidae	Protandrena	Pterosarus	innuptus		(Cockerell 1896)			(Table 1: Sites 1-3).
9NTEC42V	Animalia	Arthropoda	Insecta	Hymenoptera	Apoidea	Andrenidae	Protandrena	Pterosarus	irregularis		(Cockerell 1922)		New species record for Montana (Cockerell 1922). The closest record reported in Cockerell (1922) and Hurd (1979) for this species is from Colorado.	(Table 1: Site 1); Unpublished record on DiscoverLife (Supplementary Table 2).
FBTW9LKY	Animalia	Arthropoda	Insecta	Hymenoptera	Apoidea	Andrenidae	Protandrena	Pterosarus	piercei		(Crawford 1903)		New species record for Montana (Cockerell 1922). The closest records reported in Hurd (1979) for this species are from neighboring Canadian province Alberta and from neighboring US state North Dakota.	(Table 1: Site 1).
WTZ9CMZ3	Animalia	Arthropoda	Insecta	Hymenoptera	Apoidea	Apidae	Anthophora	Clisodon	terminalis		Cresson 1869			(Table 1: Sites 1-4).
AG9ZB6GH	Animalia	Arthropoda	Insecta	Hymenoptera	Apoidea	Apidae	Anthophora	Melea	bomboides		Kirby 1837			(Table 1: Site 1).
QG5M8VDM	Animalia	Arthropoda	Insecta	Hymenoptera	Apoidea	Apidae	Anthophora	Mystacanthophora	urbana		Cresson 1878			(Table 1: Sites 1, 3, 4).
NZGLC2A5	Animalia	Arthropoda	Insecta	Hymenoptera	Apoidea	Apidae	Apis	Apis	mellifera		Linnaeus 1758	Non-native to North America.		(Table 1: Sites 1-4).
5FG9K7KR	Animalia	Arthropoda	Insecta	Hymenoptera	Apoidea	Apidae	Bombus	Bombias	nevadensis		Cresson 1874			(Table 1: Sites 1-4).
LML7YFH8	Animalia	Arthropoda	Insecta	Hymenoptera	Apoidea	Apidae	Bombus	Bombus	occidentalis		Greene 1858			(Table 1: Sites 1-3).
X9GSZSC9	Animalia	Arthropoda	Insecta	Hymenoptera	Apoidea	Apidae	Bombus	Cullumanobombus	griseocollis		(De Geer 1773)			(Table 1: Site 1).
EJD7ZVAS	Animalia	Arthropoda	Insecta	Hymenoptera	Apoidea	Apidae	Bombus	Cullumanobombus	rufocinctus		Cresson 1863			(Table 1: Sites 1-4).
YHW88CCE	Animalia	Arthropoda	Insecta	Hymenoptera	Apoidea	Apidae	Bombus	Psithyrus	insularis		(Smith 1861)			(Table 1: Sites 1-4).
73AKKBRW	Animalia	Arthropoda	Insecta	Hymenoptera	Apoidea	Apidae	Bombus	Pyrobombus	bifarius		Cresson 1878			(Table 1: Sites 1-4).
BQDXSA6K	Animalia	Arthropoda	Insecta	Hymenoptera	Apoidea	Apidae	Bombus	Pyrobombus	centralis		Cresson 1864			(Table 1: Sites 1-4).
F8W4HE7S	Animalia	Arthropoda	Insecta	Hymenoptera	Apoidea	Apidae	Bombus	Pyrobombus	flavifrons		Cresson 1863			(Table 1: Sites 2, 4).
9G87NQFT	Animalia	Arthropoda	Insecta	Hymenoptera	Apoidea	Apidae	Bombus	Pyrobombus	huntii		Greene 1860			(Table 1: Sites 1-4).
P458GEKX	Animalia	Arthropoda	Insecta	Hymenoptera	Apoidea	Apidae	Bombus	Pyrobombus	mixtus		Cresson 1878			(Table 1: Sites 1-4).
N97BZSHV	Animalia	Arthropoda	Insecta	Hymenoptera	Apoidea	Apidae	Bombus	Pyrobombus	sylvicola		Kirby 1837			(Table 1: Site 4).
6DT224CB	Animalia	Arthropoda	Insecta	Hymenoptera	Apoidea	Apidae	Bombus	Subterraneobombus	appositus		Cresson 1878			(Table 1: Sites 1-3).
JDJFFB5R	Animalia	Arthropoda	Insecta	Hymenoptera	Apoidea	Apidae	Bombus	Thoracobombus	fervidus		(Fabricius 1798)			(Table 1: Site 1).
WZBTHLKB	Animalia	Arthropoda	Insecta	Hymenoptera	Apoidea	Apidae	Diadasia	Coquillettapis	diminuta		(Cresson 1878)			(Table 1: Sites 1, 3, 4).
JLH3R97E	Animalia	Arthropoda	Insecta	Hymenoptera	Apoidea	Apidae	Melissodes	Callimelissodes	lupinus		Cresson 1878			(Table 1: Sites 1, 4).
HKDGMGSH	Animalia	Arthropoda	Insecta	Hymenoptera	Apoidea	Apidae	Melissodes	Callimelissodes	metenua		Cockerell 1924		New species record for Montana (LaBerge 1961). The closest records reported in LaBerge (1961) and Hurd (1979) for this species are from neighboring states Idaho and Wyoming.	(Table 1: Site 3).
F9JEUBRN	Animalia	Arthropoda	Insecta	Hymenoptera	Apoidea	Apidae	Melissodes	Eumelissodes	agilis		Cresson 1878			(Table 1: Sites 1-4).
TBLK6RXH	Animalia	Arthropoda	Insecta	Hymenoptera	Apoidea	Apidae	Melissodes	Eumelissodes	confusus		Cresson 1878			(Table 1: Site 4).
4PNFUNK4	Animalia	Arthropoda	Insecta	Hymenoptera	Apoidea	Apidae	Melissodes	Eumelissodes	coreopsis		Robertson 1905			(Table 1: Sites 1-4).
UGXTPG2D	Animalia	Arthropoda	Insecta	Hymenoptera	Apoidea	Apidae	Melissodes	Eumelissodes	hymenoxidis		Cockerell 1906			(Table 1: Site 4).
RRRB5F5L	Animalia	Arthropoda	Insecta	Hymenoptera	Apoidea	Apidae	Melissodes	Eumelissodes	menuachus		Cresson 1868			(Table 1: Site 1).
Z7FD5BPH	Animalia	Arthropoda	Insecta	Hymenoptera	Apoidea	Apidae	Melissodes	Eumelissodes	microstictus		Cockerell 1905			(Table 1: Sites 1-4).
9ABZLD75	Animalia	Arthropoda	Insecta	Hymenoptera	Apoidea	Apidae	Melissodes	Eumelissodes	niveus		Robertson 1895		New species record for Montana (LaBerge 1961). The closest records reported in LaBerge (1961) for this species are from Minnesota and Nebraska.	(Table 1: Site 1).
844MUKHJ	Animalia	Arthropoda	Insecta	Hymenoptera	Apoidea	Apidae	Melissodes	Eumelissodes	pallidisignatus		Cockerell 1905			(Table 1: Site 1).
ASEA6C2T	Animalia	Arthropoda	Insecta	Hymenoptera	Apoidea	Apidae	Melissodes	Eumelissodes	perlusus		Cockerell 1925		New species record for Montana (LaBerge 1961). The closest records reported in LaBerge (1961) for this species are from neighboring Canadian province Alberta and from neighboring US states North Dakota and Wyoming.	(Table 1: Site 1).
LB9J736J	Animalia	Arthropoda	Insecta	Hymenoptera	Apoidea	Apidae	Melissodes	Melissodes	communis		Cresson 1878		New species record for Montana (LaBerge 1956). The closest records reported in LaBerge (1956) for this species are from neighboring Canadian provinces British Columbia and Alberta and from neighboring US states Idaho, North Dakota, South Dakota, and Wyoming.	(Table 1: Sites 3, 4).
HE6SDRN2	Animalia	Arthropoda	Insecta	Hymenoptera	Apoidea	Apidae	Xeromelecta	Melectomorpha	californica		(Cresson 1878)			(Table 1: Site 1).
RQUBR688	Animalia	Arthropoda	Insecta	Hymenoptera	Apoidea	Apidae	Epeolus		sp. F1					(Table 1: Site 3).
YNFR56EW	Animalia	Arthropoda	Insecta	Hymenoptera	Apoidea	Apidae	Triepeolus		paenepectoralis		Viereck 1905			(Table 1: Sites 1, 3, 4).
H4B4PJH3	Animalia	Arthropoda	Insecta	Hymenoptera	Apoidea	Apidae	Triepeolus		sp. F1					(Table 1: Sites 1, 3, 4).
N2MRJJNB	Animalia	Arthropoda	Insecta	Hymenoptera	Apoidea	Apidae	Triepeolus		sp. F2					(Table 1: Site 4).
YM5NZQNG	Animalia	Arthropoda	Insecta	Hymenoptera	Apoidea	Apidae	Nomada		ruficornis group sp. F1				Bidentate	(Table 1: Site 2).
ARSKLNJL	Animalia	Arthropoda	Insecta	Hymenoptera	Apoidea	Apidae	Nomada		ruficornis group sp. F10				Unidentate	(Table 1: Sites 2, 4).
5TKLU4EL	Animalia	Arthropoda	Insecta	Hymenoptera	Apoidea	Apidae	Nomada		ruficornis group sp. F11				Unidentate	(Table 1: Sites 2, 3).
8FQUKWV8	Animalia	Arthropoda	Insecta	Hymenoptera	Apoidea	Apidae	Nomada		ruficornis group sp. F2				Unidentate	(Table 1: Sites 1, 4).
PBNYNGCR	Animalia	Arthropoda	Insecta	Hymenoptera	Apoidea	Apidae	Nomada		ruficornis group sp. F3				Unidentate	(Table 1: Site 2).
R44P9QUG	Animalia	Arthropoda	Insecta	Hymenoptera	Apoidea	Apidae	Nomada		ruficornis group sp. F4				Bidentate	(Table 1: Site 2).
ALT3K286	Animalia	Arthropoda	Insecta	Hymenoptera	Apoidea	Apidae	Nomada		ruficornis group sp. F5				Bidentate	(Table 1: Sites 2, 3).
BQMYBEYH	Animalia	Arthropoda	Insecta	Hymenoptera	Apoidea	Apidae	Nomada		ruficornis group sp. F6				Bidentate	(Table 1: Sites 2-4).
UVC6L8SM	Animalia	Arthropoda	Insecta	Hymenoptera	Apoidea	Apidae	Nomada		ruficornis group sp. F7				Unidentate	(Table 1: Sites 1, 2, 4).
BJEAMWG6	Animalia	Arthropoda	Insecta	Hymenoptera	Apoidea	Apidae	Nomada		ruficornis group sp. F8				Unidentate	(Table 1: Sites 1, 4).
77YRNHJJ	Animalia	Arthropoda	Insecta	Hymenoptera	Apoidea	Apidae	Nomada		ruficornis group sp. F9				Unidentate	(Table 1: Site 1).
QBCJPZFU	Animalia	Arthropoda	Insecta	Hymenoptera	Apoidea	Apidae	Ceratina	Zadontomerus	acantha		Provancher 1895			(Table 1: Site 3).
67WWHY4T	Animalia	Arthropoda	Insecta	Hymenoptera	Apoidea	Apidae	Ceratina	Zadontomerus	nanula		Cockerell 1897			(Table 1: Sites 2, 3).
HKK8NGH8	Animalia	Arthropoda	Insecta	Hymenoptera	Apoidea	Apidae	Ceratina	Zadontomerus	neomexicana		Cockerell 1901			(Table 1: Sites 2-4).
SVXRFFUE	Animalia	Arthropoda	Insecta	Hymenoptera	Apoidea	Colletidae	Colletes		aff. phaceliae		Cockerell 1906			(Table 1: Site 4).
AZL94JF8	Animalia	Arthropoda	Insecta	Hymenoptera	Apoidea	Colletidae	Colletes		consors	pascoensis	Cockerell 1898			(Table 1: Site 4).
T32HTGHU	Animalia	Arthropoda	Insecta	Hymenoptera	Apoidea	Colletidae	Colletes		fulgidus	fulgidus	Swenk 1904			(Table 1: Sites 1-4).
CU9YSEN8	Animalia	Arthropoda	Insecta	Hymenoptera	Apoidea	Colletidae	Colletes		kincaidii		Cockerell 1898			(Table 1: Site 2).
FFW9YY36	Animalia	Arthropoda	Insecta	Hymenoptera	Apoidea	Colletidae	Colletes		lutzi	lutzi	Timberlake 1943			(Table 1: Site 1).
HZWNQS6D	Animalia	Arthropoda	Insecta	Hymenoptera	Apoidea	Colletidae	Colletes		nigrifrons		Titus 1900			(Table 1: Site 2).
5AKNM7HG	Animalia	Arthropoda	Insecta	Hymenoptera	Apoidea	Colletidae	Colletes		phaceliae		Cockerell 1906			(Table 1: Sites 2-4).
SVL6M67Q	Animalia	Arthropoda	Insecta	Hymenoptera	Apoidea	Colletidae	Hylaeus	Cephalylaeus	basalis		(Smith 1853)			(Table 1: Site 3).
76MXKXQL	Animalia	Arthropoda	Insecta	Hymenoptera	Apoidea	Colletidae	Hylaeus	Hylaeus	annulatus		(Linnaeus 1758)			(Table 1: Sites 2, 3).
7N94C25G	Animalia	Arthropoda	Insecta	Hymenoptera	Apoidea	Colletidae	Hylaeus	Hylaeus	conspicuus		(Metz 1911)			(Table 1: Site 3).
CQF7JBJU	Animalia	Arthropoda	Insecta	Hymenoptera	Apoidea	Colletidae	Hylaeus	Hylaeus	leptocephalus		(Morawitz 1871)	Non-native to North America.		(Table 1: Site 1).
MXC34R6L	Animalia	Arthropoda	Insecta	Hymenoptera	Apoidea	Colletidae	Hylaeus	Hylaeus	mesillae		(Cockerell 1896)			(Table 1: Sites 2-4).
GEKMK54E	Animalia	Arthropoda	Insecta	Hymenoptera	Apoidea	Colletidae	Hylaeus	Hylaeus	rudbeckiae		(Cockerell and Casad 1895)			(Table 1: Sites 1-4).
EZLWEZ85	Animalia	Arthropoda	Insecta	Hymenoptera	Apoidea	Colletidae	Hylaeus	Hylaeus	verticalis		(Cresson 1869)			(Table 1: Sites 2, 3).
GMHRQCHV	Animalia	Arthropoda	Insecta	Hymenoptera	Apoidea	Colletidae	Hylaeus	Paraprosopis	coloradensis		(Cockerell 1896)			(Table 1: Sites 2-4).
3XZX6M67	Animalia	Arthropoda	Insecta	Hymenoptera	Apoidea	Colletidae	Hylaeus	Paraprosopis	wootoni		(Cockerell 1896)			(Table 1: Sites 1-4).
JW5PGWCV	Animalia	Arthropoda	Insecta	Hymenoptera	Apoidea	Colletidae	Hylaeus	Prosopis	affinis		(Smith 1853)		New species record for Montana (Metz 1911, Snelling 1966a). The closest records reported in Snelling (1966a) for this species are from neighboring Canadian provinces British Columbia and Saskatchewan and from neighboring US state Idaho.	(Table 1: Sites 2-4).
VZCMNRFT	Animalia	Arthropoda	Insecta	Hymenoptera	Apoidea	Colletidae	Hylaeus	Prosopis	modestus		Say 1837			(Table 1: Sites 1-3).
2X8EYPES	Animalia	Arthropoda	Insecta	Hymenoptera	Apoidea	Halictidae	Augochlorella		aurata		(Smith 1853)			(Table 1: Sites 2, 3).
MX5R58HZ	Animalia	Arthropoda	Insecta	Hymenoptera	Apoidea	Halictidae	Agapostemon	Agapostemon	angelicus		Cockerell 1924			(Table 1: Sites 1, 3, 4).
ER8R87X3	Animalia	Arthropoda	Insecta	Hymenoptera	Apoidea	Halictidae	Agapostemon	Agapostemon	femoratus		Crawford 1901			(Table 1: Site 1).
DGTJ8X3J	Animalia	Arthropoda	Insecta	Hymenoptera	Apoidea	Halictidae	Agapostemon	Agapostemon	texanus		Cresson 1872			(Table 1: Site 1).
KF4E6J8U	Animalia	Arthropoda	Insecta	Hymenoptera	Apoidea	Halictidae	Agapostemon	Agapostemon	virescens		(Fabricius 1775)			(Table 1: Sites 1-4).
QFPXXNPG	Animalia	Arthropoda	Insecta	Hymenoptera	Apoidea	Halictidae	Halictus	Odontalictus	ligatus		Say 1837			(Table 1: Sites 1-4).
9UQU7GC3	Animalia	Arthropoda	Insecta	Hymenoptera	Apoidea	Halictidae	Halictus	Protohalictus	rubicundus		(Christ 1791)			(Table 1: Sites 1-4).
B4UGEB5V	Animalia	Arthropoda	Insecta	Hymenoptera	Apoidea	Halictidae	Halictus	Seladonia	confusus		Smith 1853			(Table 1: Sites 1-4).
D3Z4UTEW	Animalia	Arthropoda	Insecta	Hymenoptera	Apoidea	Halictidae	Halictus	Seladonia	tripartitus		Cockerell 1895			(Table 1: Sites 1-4).
PP2GQQ4C	Animalia	Arthropoda	Insecta	Hymenoptera	Apoidea	Halictidae	Lasioglossum	Dialictus	aff. admirandum		(Sandhouse 1924)			(Table 1: Sites 2, 4).
E26RTTPS	Animalia	Arthropoda	Insecta	Hymenoptera	Apoidea	Halictidae	Lasioglossum	Dialictus	clematisellum		(Cockerell 1904)		New species record for Montana (Sandhouse 1924). The closest record reported in Hurd (1979) for this species is from Utah.	(Table 1: Site 1).
S6WVNY7N	Animalia	Arthropoda	Insecta	Hymenoptera	Apoidea	Halictidae	Lasioglossum	Dialictus	cressonii		(Robertson 1890)		New species record for Montana (Sandhouse 1924, Gibbs 2010). The closest records reported in Gibbs (2010) for this species are from neighboring Canadian provinces British Columbia and Alberta.	(Table 1: Site 4); Unpublished record on DiscoverLife (Supplementary Table 2).
4CS88RJP	Animalia	Arthropoda	Insecta	Hymenoptera	Apoidea	Halictidae	Lasioglossum	Dialictus	laevissimum		(Smith 1853)		New species record for Montana(Sandhouse 1924, Gibbs 2010). The closest records reported in Gibbs (2010) for this species are from neighboring Canadian provinces British Columbia, Alberta, and Saskatchewan.	(Table 1: Sites 1-4); Unpublished record on DiscoverLife (Supplementary Table 2).
ALTMS6SK	Animalia	Arthropoda	Insecta	Hymenoptera	Apoidea	Halictidae	Lasioglossum	Dialictus	lilliputense		Gibbs 2010			(Table 1: Sites 2-4).
TBY29FG6	Animalia	Arthropoda	Insecta	Hymenoptera	Apoidea	Halictidae	Lasioglossum	Dialictus	lineatulum		(Crawford 1906)		New species record for Montana (Gibbs 2010). The closest records reported in Gibbs (2010) for this species are from neighboring Canadian provinces Alberta and Saskatchewan.	(Table 1: Site 2).
SUVGP2W4	Animalia	Arthropoda	Insecta	Hymenoptera	Apoidea	Halictidae	Lasioglossum	Dialictus	occidentale		(Crawford 1902)			(Table 1: Sites 1-4).
PKF3QXSN	Animalia	Arthropoda	Insecta	Hymenoptera	Apoidea	Halictidae	Lasioglossum	Dialictus	semicaeruleum		(Cockerell 1895)			(Table 1: Sites 1, 3).
2AX67HRP	Animalia	Arthropoda	Insecta	Hymenoptera	Apoidea	Halictidae	Lasioglossum	Dialictus	spp.					(Table 1: Sites 1-4).
XAZ6LRWL	Animalia	Arthropoda	Insecta	Hymenoptera	Apoidea	Halictidae	Lasioglossum	Dialictus	succinipenne		(Ellis 1913)			(Table 1: Site 2).
4FRKVZEY	Animalia	Arthropoda	Insecta	Hymenoptera	Apoidea	Halictidae	Lasioglossum	Dialictus	versans		(Lovell 1905)		New species record for Montana (Sandhouse 1924, Gibbs 2010). The closest record reported in Gibbs (2010) for this species is from neighboring Canadian province Alberta.	(Table 1: Site 3).
TKYGFDDV	Animalia	Arthropoda	Insecta	Hymenoptera	Apoidea	Halictidae	Lasioglossum	Dialictus	zephyrum		(Smith 1853)			(Table 1: Site 1).
5UKCZPXM	Animalia	Arthropoda	Insecta	Hymenoptera	Apoidea	Halictidae	Lasioglossum	Evylaeus	spp.					(Table 1: Site 1).
3APM86CH	Animalia	Arthropoda	Insecta	Hymenoptera	Apoidea	Halictidae	Lasioglossum	Hemihalictus	ovaliceps		(Cockerell, 1898)			(Table 1: Site 3).
G9QFBAB2	Animalia	Arthropoda	Insecta	Hymenoptera	Apoidea	Halictidae	Lasioglossum	Lasioglossum	egregium		(Vachal 1904)			(Table 1: Site 2).
Z7ALJRCS	Animalia	Arthropoda	Insecta	Hymenoptera	Apoidea	Halictidae	Lasioglossum	Lasioglossum	mellipes		(Crawford 1907)		New species record for Montana (McGinley 1986). The closest records reported in McGinley (1986) for this species are from neighboring Canadian province British Columbia and from neighboring US state Idaho.	(Table 1: Site 4).
7SWD63SS	Animalia	Arthropoda	Insecta	Hymenoptera	Apoidea	Halictidae	Lasioglossum	Lasioglossum	paraforbesii		McGinley 1986			(Table 1: Site 1).
VYRAHGQA	Animalia	Arthropoda	Insecta	Hymenoptera	Apoidea	Halictidae	Lasioglossum	Lasioglossum	sisymbrii		(Cockerell 1895)			(Table 1: Site 2).
DRHCL4QJ	Animalia	Arthropoda	Insecta	Hymenoptera	Apoidea	Halictidae	Lasioglossum	Lasioglossum	titusi		(Crawford 1902)			(Table 1: Sites 2, 3).
A9TYT7DR	Animalia	Arthropoda	Insecta	Hymenoptera	Apoidea	Halictidae	Lasioglossum	Leuchalictus	zonulum		(Smith 1848)			(Table 1: Sites 1, 4).
3NTYC46K	Animalia	Arthropoda	Insecta	Hymenoptera	Apoidea	Halictidae	Lasioglossum	Sphecodogastra	lusorium		(Cresson 1872)			(Table 1: Site 1).
LPTDWH3W	Animalia	Arthropoda	Insecta	Hymenoptera	Apoidea	Halictidae	Sphecodes		sp. F1					(Table 1: Sites 2, 4).
5BBEQB3J	Animalia	Arthropoda	Insecta	Hymenoptera	Apoidea	Halictidae	Sphecodes		spp.					(Table 1: Sites 1-4).
JEFFME44	Animalia	Arthropoda	Insecta	Hymenoptera	Apoidea	Halictidae	Dufourea		marginata		(Cresson 1878)		New species record for Montana (Michener 1951). The closest records reported in Hurd (1979) for this species are from neighboring Canadian province Alberta and from neighboring state Wyoming.	(Table 1: Sites 1, 4).
M4KNV7Y2	Animalia	Arthropoda	Insecta	Hymenoptera	Apoidea	Halictidae	Dufourea		maura		(Cresson 1878)			(Table 1: Sites 2, 3).
3JHQR5P8	Animalia	Arthropoda	Insecta	Hymenoptera	Apoidea	Halictidae	Dufourea		trochantera		Bohart 1948			(Table 1: Site 4).
WUQCAMSM	Animalia	Arthropoda	Insecta	Hymenoptera	Apoidea	Megachilidae	Anthidium	Anthidium	mormonum		Cresson 1878			(Table 1: Sites 1, 3).
XW92K846	Animalia	Arthropoda	Insecta	Hymenoptera	Apoidea	Megachilidae	Anthidium	Anthidium	tenuiflorae		Cockerell 1907			(Table 1: Sites 1-4).
7JWTNZNC	Animalia	Arthropoda	Insecta	Hymenoptera	Apoidea	Megachilidae	Dianthidium	Dianthidium	heterulkei		Schwarz 1940		New species record for Montana (Timberlake 1943, Grigarick and Stange 1968). The closest record reported in Hurd (1979) for this species is from neighboring state Wyoming.	(Table 1: Site 3).
Z2GLNZYJ	Animalia	Arthropoda	Insecta	Hymenoptera	Apoidea	Megachilidae	Dianthidium	Dianthidium	subparvum		Swenk 1914			(Table 1: Sites 2, 3).
EDFUDLSC	Animalia	Arthropoda	Insecta	Hymenoptera	Apoidea	Megachilidae	Stelis	Stelis	calliphorina		(Cockerell 1911)			(Table 1: Site 3).
68MP3GQ3	Animalia	Arthropoda	Insecta	Hymenoptera	Apoidea	Megachilidae	Stelis	Stelis	foederalis group sp. 6					(Table 1: Site 3).
72D6MYRP	Animalia	Arthropoda	Insecta	Hymenoptera	Apoidea	Megachilidae	Stelis	Stelis	lateralis		Cresson 1864			(Table 1: Sites 2, 4).
FHQGRV4R	Animalia	Arthropoda	Insecta	Hymenoptera	Apoidea	Megachilidae	Stelis	Stelis	montana		Cresson 1864			(Table 1: Site 3).
KRKJSP3R	Animalia	Arthropoda	Insecta	Hymenoptera	Apoidea	Megachilidae	Stelis	Stelis	occidentalis		Parker & Griswold 2013		New species record for Montana (Parker and Griswold 2013). The closest records reported in Parker and Griswold (2013) for this species are from neighboring Canadian province British Columbia and from neighboring US state Idaho.	(Table 1: Site 3).
BNGK5WWZ	Animalia	Arthropoda	Insecta	Hymenoptera	Apoidea	Megachilidae	Stelis	Stelis	permaculata		Cockerell 1898			(Table 1: Site 2).
2WEAKFFF	Animalia	Arthropoda	Insecta	Hymenoptera	Apoidea	Megachilidae	Stelis	Stelis	subcaerulea		Cresson 1878		New species record for Montana (Cockerell 1911). The closest record reported in Hurd (1979) for this species is from neighboring state Wyoming.	(Table 1: Site 3).
UPKYK9U8	Animalia	Arthropoda	Insecta	Hymenoptera	Apoidea	Megachilidae	Stelis	Stelis	subemarginata group sp. 1					(Table 1: Sites 2, 4).
RNKWV69S	Animalia	Arthropoda	Insecta	Hymenoptera	Apoidea	Megachilidae	Coelioxys	Boreocoelioxys	moestus		Cresson 1864			(Table 1: Sites 2, 3).
LWNLK5VJ	Animalia	Arthropoda	Insecta	Hymenoptera	Apoidea	Megachilidae	Coelioxys	Boreocoelioxys	rufitarsis		Smith 1854			(Table 1: Sites 1-4).
LYMVWD4K	Animalia	Arthropoda	Insecta	Hymenoptera	Apoidea	Megachilidae	Coelioxys	Coelioxys	sodalis		Cresson 1878			(Table 1: Site 4).
T43SSPHM	Animalia	Arthropoda	Insecta	Hymenoptera	Apoidea	Megachilidae	Coelioxys	Synocoelioxys	alternatus		Say 1837			(Table 1: Sites 2, 3).
EYNDXYVD	Animalia	Arthropoda	Insecta	Hymenoptera	Apoidea	Megachilidae	Megachile	Argyropile	parallela		Smith 1853			(Table 1: Sites 1, 3, 4).
PZMUUZWL	Animalia	Arthropoda	Insecta	Hymenoptera	Apoidea	Megachilidae	Megachile	Chelostomoides	angelarum		Cockerell 1902			(Table 1: Sites 2, 3).
PLKCRZ3B	Animalia	Arthropoda	Insecta	Hymenoptera	Apoidea	Megachilidae	Megachile	Chelostomoides	campanulae		(Robertson 1903)			(Table 1: Site 2).
CSSJJBER	Animalia	Arthropoda	Insecta	Hymenoptera	Apoidea	Megachilidae	Megachile	Eutricharaea	apicalis		Spinola 1808	Non-native to North America.		(Table 1: Sites 2-4).
S7HG5PUX	Animalia	Arthropoda	Insecta	Hymenoptera	Apoidea	Megachilidae	Megachile	Eutricharaea	rotundata		(Fabricius 1787)	Non-native to North America.		(Table 1: Sites 1, 3, 4).
QFLDFJ3G	Animalia	Arthropoda	Insecta	Hymenoptera	Apoidea	Megachilidae	Megachile	Litomegachile	brevis		Say 1837			(Table 1: Site 1).
CKV4NBGV	Animalia	Arthropoda	Insecta	Hymenoptera	Apoidea	Megachilidae	Megachile	Megachile	lapponica		Thomson 1872			(Table 1: Sites 2, 3).
TEL26F7B	Animalia	Arthropoda	Insecta	Hymenoptera	Apoidea	Megachilidae	Megachile	Megachile	montivaga		Cresson 1878			(Table 1: Sites 2-4).
822HZ6KR	Animalia	Arthropoda	Insecta	Hymenoptera	Apoidea	Megachilidae	Megachile	Megachile	relativa		Cresson 1878			(Table 1: Sites 1-4).
KGH942LN	Animalia	Arthropoda	Insecta	Hymenoptera	Apoidea	Megachilidae	Megachile	Megachiloides	anograe		Cockerell 1908			(Table 1: Site 4).
DC9W8RW3	Animalia	Arthropoda	Insecta	Hymenoptera	Apoidea	Megachilidae	Megachile	Megachiloides	subnigra		Cresson 1879			(Table 1: Site 1).
BLVPKJDH	Animalia	Arthropoda	Insecta	Hymenoptera	Apoidea	Megachilidae	Megachile	Sayapis	pugnata		Say 1837			(Table 1: Sites 1-4).
RSWTTRKG	Animalia	Arthropoda	Insecta	Hymenoptera	Apoidea	Megachilidae	Megachile	Xanthosarus	frigida		Smith 1853			(Table 1: Sites 1, 2, 4).
RYSFAXUX	Animalia	Arthropoda	Insecta	Hymenoptera	Apoidea	Megachilidae	Megachile	Xanthosarus	latimanus		Say 1823			(Table 1: Site 1).
JCNUN5F8	Animalia	Arthropoda	Insecta	Hymenoptera	Apoidea	Megachilidae	Megachile	Xanthosarus	melanophaea		Smith 1853			(Table 1: Sites 1-3).
LJBYCWSQ	Animalia	Arthropoda	Insecta	Hymenoptera	Apoidea	Megachilidae	Megachile	Xanthosarus	perihirta		Cockerell 1898			(Table 1: Sites 1-4).
VU34LGRS	Animalia	Arthropoda	Insecta	Hymenoptera	Apoidea	Megachilidae	Ashmeadiella	Ashmeadiella	bucconis		(Say 1837)			(Table 1: Sites 1, 3, 4).
D2T2LB39	Animalia	Arthropoda	Insecta	Hymenoptera	Apoidea	Megachilidae	Heriades	Neotrypetes	carinata		Cresson 1864			(Table 1: Sites 1-4).
VF6DE92C	Animalia	Arthropoda	Insecta	Hymenoptera	Apoidea	Megachilidae	Heriades	Neotrypetes	cressoni		Michener 1938			(Table 1: Sites 2, 3).
X3VUUKL4	Animalia	Arthropoda	Insecta	Hymenoptera	Apoidea	Megachilidae	Heriades	Neotrypetes	variolosa		(Cresson 1872)			(Table 1: Sites 1-4).
PUE3QNBK	Animalia	Arthropoda	Insecta	Hymenoptera	Apoidea	Megachilidae	Hoplitis	Alcidamea	fulgida		(Cresson 1864)			(Table 1: Sites 2, 3).
B8NSR8HF	Animalia	Arthropoda	Insecta	Hymenoptera	Apoidea	Megachilidae	Hoplitis	Alcidamea	grinnelli		(Cockerell 1910)			(Table 1: Sites 2-4).
A5HKXRJM	Animalia	Arthropoda	Insecta	Hymenoptera	Apoidea	Megachilidae	Hoplitis	Alcidamea	hypocrita		(Cockerell 1906)			(Table 1: Site 2).
N44EL3JN	Animalia	Arthropoda	Insecta	Hymenoptera	Apoidea	Megachilidae	Hoplitis	Alcidamea	pilosifrons		(Cresson 1864)			(Table 1: Site 4).
B4EQKYMF	Animalia	Arthropoda	Insecta	Hymenoptera	Apoidea	Megachilidae	Hoplitis	Alcidamea	producta		(Cresson 1864)			(Table 1: Sites 1-4).
P74BKT9S	Animalia	Arthropoda	Insecta	Hymenoptera	Apoidea	Megachilidae	Hoplitis	Alcidamea	spoliata		(Provancher 1888)		New species record for Montana (Michener 1947, Mitchell 1960). The closest records reported in Michener (1947) for this species are from neighboring Canadian provinces British Columbia and Saskatchewan and from neighboring US state North Dakota.	(Table 1: Sites 3, 4); Unpublished record on DiscoverLife (Supplementary Table 2).
WPRS593W	Animalia	Arthropoda	Insecta	Hymenoptera	Apoidea	Megachilidae	Hoplitis	Formicapis	robusta		(Nylander 1848)			(Table 1: Sites 2-4).
283BQJZC	Animalia	Arthropoda	Insecta	Hymenoptera	Apoidea	Megachilidae	Osmia	Cephalosmia	marginipennis		Cresson 1878			(Table 1: Site 2).
BEAZDYX9	Animalia	Arthropoda	Insecta	Hymenoptera	Apoidea	Megachilidae	Osmia	Cephalosmia	subaustralis		Cockerell 1900			(Table 1: Site 3).
T6F2MVJM	Animalia	Arthropoda	Insecta	Hymenoptera	Apoidea	Megachilidae	Osmia	Helicosmia	coloradensis		Cresson 1878			(Table 1: Sites 2-4).
6C8MD7HW	Animalia	Arthropoda	Insecta	Hymenoptera	Apoidea	Megachilidae	Osmia	Melanosmia	aff. paradisica		Sandhouse 1924			(Table 1: Sites 3, 4).
7WLL9BWR	Animalia	Arthropoda	Insecta	Hymenoptera	Apoidea	Megachilidae	Osmia	Melanosmia	aff. phaceliae		Cockerell 1907			(Table 1: Site 3).
Y8XJ5PNL	Animalia	Arthropoda	Insecta	Hymenoptera	Apoidea	Megachilidae	Osmia	Melanosmia	albolateralis		Cockerell 1906			(Table 1: Sites 2-4).
SWN6R87A	Animalia	Arthropoda	Insecta	Hymenoptera	Apoidea	Megachilidae	Osmia	Melanosmia	atrocyanea		Cockerell 1897			(Table 1: Site 2).
T7DWKQZF	Animalia	Arthropoda	Insecta	Hymenoptera	Apoidea	Megachilidae	Osmia	Melanosmia	brevis		Cresson 1864			(Table 1: Sites 2, 3).
QK5WZXQE	Animalia	Arthropoda	Insecta	Hymenoptera	Apoidea	Megachilidae	Osmia	Melanosmia	bruneri		Cockerell 1897			(Table 1: Site 1).
75YMQGBS	Animalia	Arthropoda	Insecta	Hymenoptera	Apoidea	Megachilidae	Osmia	Melanosmia	ednae		Cockerell 1907			(Table 1: Sites 2-4).
C6G8J7WW	Animalia	Arthropoda	Insecta	Hymenoptera	Apoidea	Megachilidae	Osmia	Melanosmia	kincaidii		Cockerell 1897			(Table 1: Site 3).
RXUGZJAK	Animalia	Arthropoda	Insecta	Hymenoptera	Apoidea	Megachilidae	Osmia	Melanosmia	odontogaster group sp. 1				Formerly, subgenus Acanthosmioides Ashmead (Rightmyer et al. 2013).	(Table 1: Site 1).
5SS2F8U4	Animalia	Arthropoda	Insecta	Hymenoptera	Apoidea	Megachilidae	Osmia	Melanosmia	paradisica		Sandhouse 1924			(Table 1: Site 4).
C7YY7X9A	Animalia	Arthropoda	Insecta	Hymenoptera	Apoidea	Megachilidae	Osmia	Melanosmia	pusilla		Cresson 1864			(Table 1: Sites 2-4).
D5ULCXTG	Animalia	Arthropoda	Insecta	Hymenoptera	Apoidea	Megachilidae	Osmia	Melanosmia	sculleni		Sandhouse 1939			(Table 1: Site 4).
X9KD6UTM	Animalia	Arthropoda	Insecta	Hymenoptera	Apoidea	Megachilidae	Osmia	Melanosmia	sedula		Sandhouse 1924		New species record for Montana (Sandhouse 1939, White 1952). The closest records reported in Sandhouse (1939) and White (1952) for this species are from neighboring Canadian province British Columbia and from neighboring US state Wyoming.	(Table 1: Sites 2-4).
N2TW7ZLD	Animalia	Arthropoda	Insecta	Hymenoptera	Apoidea	Megachilidae	Osmia	Melanosmia	simillima		Smith 1853			(Table 1: Sites 2, 3).
U34FBBF5	Animalia	Arthropoda	Insecta	Hymenoptera	Apoidea	Megachilidae	Osmia	Melanosmia	sp. F1					(Table 1: Site 3).
LLUBE59D	Animalia	Arthropoda	Insecta	Hymenoptera	Apoidea	Megachilidae	Osmia	Melanosmia	tersula		Cockerell 1912			(Table 1: Site 3).
3CWUZTY4	Animalia	Arthropoda	Insecta	Hymenoptera	Apoidea	Megachilidae	Osmia	Melanosmia	trevoris		Cockerell 1897			(Table 1: Sites 1-4).
4F5ES7S3	Animalia	Arthropoda	Insecta	Hymenoptera	Apoidea	Megachilidae	Osmia	Melanosmia	tristella		Cockerell 1897			(Table 1: Sites 2-4).
