# Supplementary material for: Checklist of bees (Hymenoptera: Apoidea) from small diversified vegetable farms in south-western Montana
Source: Biodivers Data J. 2019 Jan 28;(7):e30062. doi: 10.3897/BDJ.7.e30062 (PMC6361878; doi:10.3897/BDJ.7.e30062)
Supplement: Supplementary material 5 — Supplementary Table 5 [file bdj-07-e30062-s005.xlsx]

## Sheet: Sheet1
taxonID	Location	verbatimLatitude	verbatimLongitude	day	month	year	stateProvince	county	family	genus	subgenus	specificEpithet	scientificNameAuthorship	sex	institutionCode
KMOC#1274	Rocky Creek Farm	N45°39.82’	W110°56.95’	3	7	2014	Montana	Gallatin	Megachilidae	Stelis	Stelis	subcaerulea	Cresson 1878	male	MTEC
KMOC#1279	Gallatin Grown	N45°46.28’	W111°17.72’	31	7	2014	Montana	Gallatin	Andrenidae	Calliopsis	Nomadopsis	personata	Cockerell 1897	male	MTEC
KMOC#1278	Gallatin Grown	N45°46.28’	W111°17.72’	16	7	2014	Montana	Gallatin	Andrenidae	Protandrena	Pterosarus	piercei	(Crawford 1903)	female	MTEC
KMOC#1336	Rocky Creek Farm	N45°39.82’	W110°56.95’	24	7	2014	Montana	Gallatin	Apidae	Melissodes	Callimelissodes	metenua	Cockerell 1924	female	UNMC
KMOC#1301	Gallatin Grown	N45°46.28’	W111°17.72’	13	8	2014	Montana	Gallatin	Apidae	Melissodes	Eumelissodes	perlusus	Cockerell 1925	female	MTEC
KMOC#1300	Gallatin Grown	N45°46.28’	W111°17.72’	28	8	2014	Montana	Gallatin	Halictidae	Dufourea		marginata	(Cresson 1878)	female	MTEC
KMOC#1273	Rocky Creek Farm	N45°39.82’	W110°56.95’	17	7	2015	Montana	Gallatin	Megachilidae	Stelis	Stelis	occidentalis	Parker & Griswold 2013	female	MTEC
KMOC#297	Gallatin Grown	N45°46.28’	W111°17.72’	25	7	2013	Montana	Gallatin	Halictidae	Lasioglossum	Dialictus	clematisellum	(Cockerell 1904)	female	MTEC
KMOC#1275	Gallatin Grown	N45°46.28’	W111°17.72’	22	8	2013	Montana	Gallatin	Andrenidae	Protandrena	Pterosarus	irregularis	(Cockerell 1922)	female	MTEC
KMOC#1276	Gallatin Grown	N45°46.28’	W111°17.72’	11	9	2013	Montana	Gallatin	Andrenidae	Protandrena	Pterosarus	irregularis	(Cockerell 1922)	female	MTEC
KMOC#272	Rocky Creek Farm	N45°39.82’	W110°56.95’	10	9	2013	Montana	Gallatin	Halictidae	Lasioglossum	Dialictus	laevissimum	(Smith 1853)	female	MTEC
KMOC#1314	Gallatin Valley Botanical	N45°39.63’	W110°56.85’	21	8	2013	Montana	Gallatin	Colletidae	Hylaeus	Prosopis	affinis	(Smith 1853)	female	MTEC
KMOC#1151	Towne's Harvest Garden	N45°39.92’	W111°04.35’	23	6	2014	Montana	Gallatin	Halictidae	Lasioglossum	Dialictus	cressonii	(Robertson 1890)	female	MTEC
KMOC#1289	Gallatin Grown	N45°46.28’	W111°17.72’	31	7	2014	Montana	Gallatin	Andrenidae	Perdita	Cockerellia	lingualis	Cockerell 1896	female	MTEC
KMOC#230	Towne's Harvest Garden	N45°39.92’	W111°04.35’	24	7	2015	Montana	Gallatin	Halictidae	Lasioglossum	Dialictus	laevissimum	(Smith 1853)	female	MTEC
KMOC#1304	Gallatin Valley Botanical	N45°39.63’	W110°56.85’	11	8	2015	Montana	Gallatin	Andrenidae	Andrena	Cnemidandrena	costillensis	Viereck & Cockerell 1914	female	MTEC
KMOC#234	Gallatin Valley Botanical	N45°39.63’	W110°56.85’	11	8	2015	Montana	Gallatin	Halictidae	Lasioglossum	Dialictus	laevissimum	(Smith 1853)	female	MTEC
KMOC#220	Gallatin Grown	N45°46.28’	W111°17.72’	30	8	2013	Montana	Gallatin	Halictidae	Lasioglossum	Dialictus	laevissimum	(Smith 1853)	female	MTEC
KMOC#225	Gallatin Grown	N45°46.28’	W111°17.72’	30	8	2013	Montana	Gallatin	Halictidae	Lasioglossum	Dialictus	laevissimum	(Smith 1853)	female	MTEC
KMOC#226	Gallatin Grown	N45°46.28’	W111°17.72’	30	8	2013	Montana	Gallatin	Halictidae	Lasioglossum	Dialictus	laevissimum	(Smith 1853)	female	MTEC
KMOC#228	Gallatin Grown	N45°46.28’	W111°17.72’	30	8	2013	Montana	Gallatin	Halictidae	Lasioglossum	Dialictus	laevissimum	(Smith 1853)	female	MTEC
KMOC#231	Gallatin Grown	N45°46.28’	W111°17.72’	30	8	2013	Montana	Gallatin	Halictidae	Lasioglossum	Dialictus	laevissimum	(Smith 1853)	female	MTEC
KMOC#235	Gallatin Grown	N45°46.28’	W111°17.72’	30	8	2013	Montana	Gallatin	Halictidae	Lasioglossum	Dialictus	laevissimum	(Smith 1853)	female	MTEC
KMOC#229	Gallatin Valley Botanical	N45°39.63’	W110°56.85’	21	8	2013	Montana	Gallatin	Halictidae	Lasioglossum	Dialictus	laevissimum	(Smith 1853)	female	MTEC
KMOC#239	Gallatin Valley Botanical	N45°39.63’	W110°56.85’	10	9	2013	Montana	Gallatin	Halictidae	Lasioglossum	Dialictus	laevissimum	(Smith 1853)	male	MTEC
KMOC#222	Towne's Harvest Garden	N45°39.92’	W111°04.35’	13	9	2013	Montana	Gallatin	Halictidae	Lasioglossum	Dialictus	laevissimum	(Smith 1853)	female	MTEC
KMOC#223	Towne's Harvest Garden	N45°39.92’	W111°04.35’	3	9	2013	Montana	Gallatin	Halictidae	Lasioglossum	Dialictus	laevissimum	(Smith 1853)	female	MTEC
KMOC#233	Towne's Harvest Garden	N45°39.92’	W111°04.35’	3	9	2013	Montana	Gallatin	Halictidae	Lasioglossum	Dialictus	laevissimum	(Smith 1853)	female	MTEC
KMOC#221	Rocky Creek Farm	N45°39.82’	W110°56.95’	30	7	2013	Montana	Gallatin	Halictidae	Lasioglossum	Dialictus	laevissimum	(Smith 1853)	female	MTEC
KMOC#218	Rocky Creek Farm	N45°39.82’	W110°56.95’	29	8	2013	Montana	Gallatin	Halictidae	Lasioglossum	Dialictus	versans	(Lovell 1905)	female	MTEC
KMOC#1290	Gallatin Grown	N45°46.28’	W111°17.72’	15	8	2013	Montana	Gallatin	Andrenidae	Perdita	Cockerellia	lingualis	Cockerell 1896	male	MTEC
KMOC#1291	Gallatin Grown	N45°46.28’	W111°17.72’	15	8	2013	Montana	Gallatin	Andrenidae	Perdita	Cockerellia	lingualis	Cockerell 1896	male	MTEC
KMOC#1280	Gallatin Grown	N45°46.28’	W111°17.72’	25	7	2013	Montana	Gallatin	Andrenidae	Calliopsis	Nomadopsis	personata	Cockerell 1897	female	MTEC
KMOC#1332	Gallatin Valley Botanical	N45°39.63’	W110°56.85’	14	8	2013	Montana	Gallatin	Colletidae	Hylaeus	Prosopis	affinis	(Smith 1853)	female	MTEC
KMOC#1318	Gallatin Valley Botanical	N45°39.63’	W110°56.85’	21	8	2013	Montana	Gallatin	Colletidae	Hylaeus	Prosopis	affinis	(Smith 1853)	female	MTEC
KMOC#1325	Gallatin Valley Botanical	N45°39.63’	W110°56.85’	29	8	2013	Montana	Gallatin	Colletidae	Hylaeus	Prosopis	affinis	(Smith 1853)	female	MTEC
KMOC#1330	Rocky Creek Farm	N45°39.82’	W110°56.95’	18	7	2013	Montana	Gallatin	Colletidae	Hylaeus	Prosopis	affinis	(Smith 1853)	female	MTEC
KMOC#1316	Rocky Creek Farm	N45°39.82’	W110°56.95’	23	7	2013	Montana	Gallatin	Colletidae	Hylaeus	Prosopis	affinis	(Smith 1853)	female	MTEC
KMOC#1313	Rocky Creek Farm	N45°39.82’	W110°56.95’	31	7	2013	Montana	Gallatin	Colletidae	Hylaeus	Prosopis	affinis	(Smith 1853)	female	MTEC
KMOC#1293	Rocky Creek Farm	N45°39.82’	W110°56.95’	31	7	2013	Montana	Gallatin	Megachilidae	Hoplitis	Alcidamea	spoliata	(Provancher 1888)	female	MTEC
KMOC#1302	Rocky Creek Farm	N45°39.82’	W110°56.95’	31	7	2013	Montana	Gallatin	Apidae	Melissodes	Melissodes	communis	Cresson 1878	female	MTEC
KMOC#1317	Rocky Creek Farm	N45°39.82’	W110°56.95’	6	8	2013	Montana	Gallatin	Colletidae	Hylaeus	Prosopis	affinis	(Smith 1853)	female	MTEC
KMOC#1319	Rocky Creek Farm	N45°39.82’	W110°56.95’	14	8	2013	Montana	Gallatin	Colletidae	Hylaeus	Prosopis	affinis	(Smith 1853)	female	MTEC
KMOC#1292	Rocky Creek Farm	N45°39.82’	W110°56.95’	14	8	2013	Montana	Gallatin	Megachilidae	Dianthidium	Dianthidium	heterulkei	Schwarz 1940	male	MTEC
KMOC#1312	Rocky Creek Farm	N45°39.82’	W110°56.95’	14	8	2013	Montana	Gallatin	Colletidae	Hylaeus	Prosopis	affinis	(Smith 1853)	female	MTEC
KMOC#1328	Rocky Creek Farm	N45°39.82’	W110°56.95’	14	8	2013	Montana	Gallatin	Colletidae	Hylaeus	Prosopis	affinis	(Smith 1853)	female	MTEC
KMOC#1310	Towne's Harvest Garden	N45°39.92’	W111°04.35’	25	7	2013	Montana	Gallatin	Megachilidae	Osmia	Melanosmia	sedula	Sandhouse 1924	female	MTEC
KMOC#1303	Towne's Harvest Garden	N45°39.92’	W111°04.35’	31	7	2013	Montana	Gallatin	Apidae	Melissodes	Melissodes	communis	Cresson 1878	female	MTEC
KMOC#1294	Towne's Harvest Garden	N45°39.92’	W111°04.35’	7	8	2013	Montana	Gallatin	Megachilidae	Hoplitis	Alcidamea	spoliata	(Provancher 1888)	female	MTEC
KMOC#1298	Towne's Harvest Garden	N45°39.92’	W111°04.35’	7	8	2013	Montana	Gallatin	Halictidae	Dufourea		marginata	(Cresson 1878)	male	MTEC
KMOC#1323	Towne's Harvest Garden	N45°39.92’	W111°04.35’	30	8	2013	Montana	Gallatin	Colletidae	Hylaeus	Prosopis	affinis	(Smith 1853)	female	MTEC
KMOC#1311	Towne's Harvest Garden	N45°39.92’	W111°04.35’	11	9	2013	Montana	Gallatin	Halictidae	Lasioglossum	Lasioglossum	mellipes	(Crawford 1907)	male	MTEC
KMOC#1306	Gallatin Grown	N45°46.28’	W111°17.72’	9	6	2014	Montana	Gallatin	Andrenidae	Andrena	Simandrena	nasonii	Robertson 1895	female	MTEC
KMOC#1307	Gallatin Valley Botanical	N45°39.63’	W110°56.85’	24	6	2014	Montana	Gallatin	Andrenidae	Andrena	Simandrena	nasonii	Robertson 1895	female	MTEC
KMOC#1295	Rocky Creek Farm	N45°39.82’	W110°56.95’	3	7	2014	Montana	Gallatin	Megachilidae	Osmia	Melanosmia	sedula	Sandhouse 1924	male	MTEC
KMOC#1286	Towne's Harvest Garden	N45°39.92’	W111°04.35’	2	7	2014	Montana	Gallatin	Andrenidae	Perdita	Perdita	salicis	Cockerell 1896	female	MTEC
KMOC#1297	Towne's Harvest Garden	N45°39.92’	W111°04.35’	2	7	2014	Montana	Gallatin	Megachilidae	Osmia	Melanosmia	sedula	Sandhouse 1924	female	MTEC
KMOC#1296	Gallatin Valley Botanical	N45°39.63’	W110°56.85’	3	7	2014	Montana	Gallatin	Megachilidae	Osmia	Melanosmia	sedula	Sandhouse 1924	female	MTEC
KMOC#1327	Gallatin Valley Botanical	N45°39.63’	W110°56.85’	3	7	2014	Montana	Gallatin	Colletidae	Hylaeus	Prosopis	affinis	(Smith 1853)	female	MTEC
KMOC#1288	Gallatin Grown	N45°46.28’	W111°17.72’	1	7	2014	Montana	Gallatin	Andrenidae	Perdita	Perdita	salicis	Cockerell 1896	male	MTEC
KMOC#1287	Gallatin Grown	N45°46.28’	W111°17.72’	1	7	2014	Montana	Gallatin	Andrenidae	Perdita	Perdita	salicis	Cockerell 1896	male	MTEC
KMOC#1282	Gallatin Grown	N45°46.28’	W111°17.72’	1	7	2014	Montana	Gallatin	Andrenidae	Calliopsis	Calliopsima	chlorops	Cockerell 1899	female	MTEC
KMOC#1308	Gallatin Valley Botanical	N45°39.63’	W110°56.85’	17	7	2014	Montana	Gallatin	Andrenidae	Andrena	Simandrena	nasonii	Robertson 1895	female	MTEC
KMOC#1281	Gallatin Grown	N45°46.28’	W111°17.72’	23	7	2014	Montana	Gallatin	Andrenidae	Calliopsis	Calliopsima	chlorops	Cockerell 1899	male	MTEC
KMOC#1331	Towne's Harvest Garden	N45°39.92’	W111°04.35’	25	7	2014	Montana	Gallatin	Colletidae	Hylaeus	Prosopis	affinis	(Smith 1853)	female	MTEC
KMOC#1335	Rocky Creek Farm	N45°39.82’	W110°56.95’	24	7	2014	Montana	Gallatin	Colletidae	Hylaeus	Prosopis	affinis	(Smith 1853)	female	MTEC
KMOC#1329	Rocky Creek Farm	N45°39.82’	W110°56.95’	30	7	2014	Montana	Gallatin	Colletidae	Hylaeus	Prosopis	affinis	(Smith 1853)	female	MTEC
KMOC#1326	Rocky Creek Farm	N45°39.82’	W110°56.95’	26	8	2014	Montana	Gallatin	Colletidae	Hylaeus	Prosopis	affinis	(Smith 1853)	female	MTEC
KMOC#1324	Rocky Creek Farm	N45°39.82’	W110°56.95’	26	8	2014	Montana	Gallatin	Colletidae	Hylaeus	Prosopis	affinis	(Smith 1853)	female	MTEC
KMOC#06	Gallatin Grown	N45°46.28’	W111°17.72’	5	9	2014	Montana	Gallatin	Apidae	Melissodes	Eumelissodes	niveus	Robertson 1895	female	MTEC
KMOC#134	Gallatin Grown	N45°46.28’	W111°17.72’	5	9	2014	Montana	Gallatin	Apidae	Melissodes	Eumelissodes	niveus	Robertson 1895	male	MTEC
KMOC#1309	Gallatin Valley Botanical	N45°39.63’	W110°56.85’	22	6	2015	Montana	Gallatin	Andrenidae	Andrena	Simandrena	nasonii	Robertson 1895	female	MTEC
KMOC#1284	Gallatin Grown	N45°46.28’	W111°17.72’	9	7	2015	Montana	Gallatin	Andrenidae	Calliopsis	Calliopsima	chlorops	Cockerell 1899	female	MTEC
KMOC#1285	Gallatin Grown	N45°46.28’	W111°17.72’	24	7	2015	Montana	Gallatin	Andrenidae	Calliopsis	Calliopsima	chlorops	Cockerell 1899	female	MTEC
KMOC#1315	Rocky Creek Farm	N45°39.82’	W110°56.95’	21	7	2015	Montana	Gallatin	Colletidae	Hylaeus	Prosopis	affinis	(Smith 1853)	female	MTEC
KMOC#1333	Rocky Creek Farm	N45°39.82’	W110°56.95’	21	7	2015	Montana	Gallatin	Colletidae	Hylaeus	Prosopis	affinis	(Smith 1853)	female	MTEC
KMOC#1320	Rocky Creek Farm	N45°39.82’	W110°56.95’	21	7	2015	Montana	Gallatin	Colletidae	Hylaeus	Prosopis	affinis	(Smith 1853)	female	MTEC
KMOC#1283	Rocky Creek Farm	N45°39.82’	W110°56.95’	21	7	2015	Montana	Gallatin	Andrenidae	Calliopsis	Calliopsima	chlorops	Cockerell 1899	female	MTEC
KMOC#1305	Rocky Creek Farm	N45°39.82’	W110°56.95’	11	8	2015	Montana	Gallatin	Andrenidae	Andrena	Cnemidandrena	costillensis	Viereck & Cockerell 1914	female	MTEC
KMOC#1334	Rocky Creek Farm	N45°39.82’	W110°56.95’	11	8	2015	Montana	Gallatin	Colletidae	Hylaeus	Prosopis	affinis	(Smith 1853)	female	MTEC
KMOC#1322	Rocky Creek Farm	N45°39.82’	W110°56.95’	11	8	2015	Montana	Gallatin	Colletidae	Hylaeus	Prosopis	affinis	(Smith 1853)	female	MTEC
KMOC#1321	Gallatin Valley Botanical	N45°39.63’	W110°56.85’	25	8	2015	Montana	Gallatin	Colletidae	Hylaeus	Prosopis	affinis	(Smith 1853)	female	MTEC
KMOC#1299	Towne's Harvest Garden	N45°39.92’	W111°04.35’	22	8	2013	Montana	Gallatin	Halictidae	Dufourea		marginata	(Cresson 1878)	female	MTEC
KMOC#224	Towne's Harvest Garden	N45°39.92’	W111°04.35’	18	8	2014	Montana	Gallatin	Halictidae	Lasioglossum	Dialictus	laevissimum	(Smith 1853)	female	MTEC
KMOC#232	Towne's Harvest Garden	N45°39.92’	W111°04.35’	30	7	2015	Montana	Gallatin	Halictidae	Lasioglossum	Dialictus	laevissimum	(Smith 1853)	female	MTEC
KMOC#238	Gallatin Valley Botanical	N45°39.63’	W110°56.85’	7	7	2015	Montana	Gallatin	Halictidae	Lasioglossum	Dialictus	laevissimum	(Smith 1853)	female	MTEC
KMOC#227	Towne's Harvest Garden	N45°39.92’	W111°04.35’	10	7	2015	Montana	Gallatin	Halictidae	Lasioglossum	Dialictus	laevissimum	(Smith 1853)	female	MTEC
KMOC#219	Gallatin Valley Botanical	N45°39.63’	W110°56.85’	21	7	2015	Montana	Gallatin	Halictidae	Lasioglossum	Dialictus	lineatulum	(Crawford 1906)	female	MTEC
KMOC#1277	Gallatin Grown	N45°46.28’	W111°17.72’	22	8	2013	Montana	Gallatin	Andrenidae	Protandrena	Pterosarus	irregularis	(Cockerell 1922)	female	MTEC
